# Supplementary material for: Plasticised Regenerated Silk/Gold Nanorods Hybrids as Sealant and Bio-Piezoelectric Materials
Source: Nanomaterials (Basel). 2020 Jan 20;10(1):179. doi: 10.3390/nano10010179 (PMC7022986; doi:10.3390/nano10010179)
Supplement: Supplementary file 1 [file nanomaterials-10-00179-s001.zip]

Archive with 5 entries (4 files):
- supplementary figures.pdf
- supplementary viedos/
- supplementary viedos/7030.avi
- supplementary viedos/7030_GNR.avi
- supplementary viedos/8020.avi
